# Supplementary material for: Novel Epidithiodiketopiperazine Derivatives in the Mutants of the Filamentous Fungus Trichoderma hypoxylon
Source: J Fungi (Basel). 2025 Mar 22;11(4):241. doi: 10.3390/jof11040241 (PMC12028603; doi:10.3390/jof11040241)
Supplement: Supplementary file 1 [file jof-11-00241-s001.zip]

Archive with 1 entries (1 files):
- jof-3505536-supplementary.pdf
